# Supplementary material for: A New Genus, Luciargentis gen. nov. Revealed by Morphological and Phylogenetic Evidence in the Family Lecithoceridae from Tibet, China
Source: Insects. 2025 Feb 25;16(3):242. doi: 10.3390/insects16030242 (PMC11943308; doi:10.3390/insects16030242)
Supplement: Supplementary file 1 [file insects-16-00242-s001.zip]

Archive with 1 entries (1 files):
- insects-3467890-supplementary.xlsx
