# Supplementary material for: A New Genus, Luciargentis gen. nov. Revealed by Morphological and Phylogenetic Evidence in the Family Lecithoceridae from Tibet, China
Source: Insects. 2025 Feb 25;16(3):242. doi: 10.3390/insects16030242 (PMC11943308; doi:10.3390/insects16030242)
Supplement: Supplementary file 1 [file insects-16-00242-s001.zip › insects-3467890-supplementary.xlsx]

## Sheet: Table 1
ID	ID_old	Type	Voucher	Process_ID	COI	EF-1a	Wingless	GAPDH	RpS5	CAD	MDH	Publication
Sphaerolbia obesa			YUS039		PQ763540	PQ757620	PQ757632		PQ757627	PQ757612		In this study
Sphaerolbia obesa			YUS040		PQ763541	PQ757621	PQ757633	PQ757615				In this study
Sphaerolbia obesa			YUS041		PQ763542	PQ757622	PQ757634		PQ757628	PQ757613		In this study
Deltoplastis acutangulata			YUS133		PQ763543	PQ757623	PQ757635	PQ757616	PQ757629			In this study
Thubana dialeukos			YUS137		PQ763544	PQ757624		PQ757617	PQ757630			In this study
Halolaguna sp.			YUS140		PQ763545	PQ757625		PQ757618				In this study
Thubana quadrilatera			LUC200		PQ763539	PQ757619	PQ757631	PQ757614	PQ757626			In this study
Ceuthomadarus sp.			MM11274		JF818732	JF818818	JF818584		JF819073		JF819007	[14]
Ceuthomadarus tenebrionellus			MM11269		JF818731	JF818817	JF818583		JF819072		JF819006	[14]
Crocanthes prasinopis			MM07548		JF818738	JF818823,KT713909	JF818589	JF818896		JF818656	JF819012	[14]
Eurodachtha flavissimella			MM11271		JF818748	JF818832	JF818595	JF818901	JF819083	JF818666	JF819020	[14]
Eurodachtha near siculella	Lecithocera nigrana		MM11267		KT713820, KT713854	KT713886	KT713965		KT713950	KT713775		[14]
Homaloxestis croceata			SWC-06-0243/Htce		KF491797		JQ786865			JQ784589		[15]
Homaloxestis sp.	Torodora babeana		KTP-06-0102		JF818798	JF818881			JF819126			[14]
Lecithocera nigrana			MM00192		JF818763	JF818848	JF818608					[14]
Lecithocera sp.			NKU-WQY0066		MN852909	MN862795,MN862874	MN863272	MN863021	MN863198	MN862948	MN863128	[2]
Lecithocera tylobathra			NKU-WQY0106		MN852910	MN862796,MN862875	MN863273	MN863022	MN863199	MN862949	MN863129	[2]
Nosphistica sp.			NKU-WQY0088		MN852921	MN862807,MN862886	MN863284	MN863031	MN863207	MN862958	MN863140	[2]
Sarisophora leucoscia			MM11216		JF818785	JF818869	JF818628		JF819115	JF818703	JF819049	[14]
Synersaga bleszynskii			NKU-WQY0107		MN852947	MN862832,MN862909	MN863307	MN863055	MN863230	MN862982		[2]
Thubana cf. deltaspis	Thubana sp.		NKU-WQY0070		MN852950	MN862835,MN862912	MN863310	MN863058	MN863233	MN862985		[2]
Tisis mesozosta			NKU-WQY0067		MN852951	MN862836,MN862913	MN863311	MN863059	MN863234			[2]
Torodora aenoptera			NKU-WQY0069		MN852952	MN862837,MN862914	MN863312	MN863060	MN863235	MN862986	MN863162	[2]
Trichoboscis crocosema			NKU-WQY0068		MN852953	MN862838,MN862915	MN863313	MN863061	MN863236		MN863163	[2]
